# Supplementary material for: A Novel Affordable and Reliable Framework for Accurate Detection and Comprehensive Analysis of Somatic Mutations in Cancer
Source: Int J Mol Sci. 2024 Jul 24;25(15):8044. doi: 10.3390/ijms25158044 (PMC11311285; doi:10.3390/ijms25158044)
Supplement: Supplementary file 1 [file ijms-25-08044-s001.zip]

Archive with 1 entries (1 files):
- ijms-3076196-supplementary.xlsx
