# Supplementary material for: A Novel Affordable and Reliable Framework for Accurate Detection and Comprehensive Analysis of Somatic Mutations in Cancer
Source: Int J Mol Sci. 2024 Jul 24;25(15):8044. doi: 10.3390/ijms25158044 (PMC11311285; doi:10.3390/ijms25158044)
Supplement: Supplementary file 1 [file ijms-25-08044-s001.zip › ijms-3076196-supplementary.xlsx]

## Sheet: S1 - Summary for each sample an
SAMPLE	VARIANT CALLER	TOTAL VARIANT COUNT	PASS VARIANT COUNT	RUNTIME (DAYS:HOURS:MINUTES:SECONDS)	RUNTIME (seconds)	MAX RSS (MB)	MAX VMS (MB)	MAX USS (MB)	MAX PSS (MB)	IO IN	IO OUT	MEAN LOAD	CPU TIME
A05	musta	7782	244	0:0:5:1	301.088	200.15	34908.3	186.05	191.61	26.45	166.38	86.34	129.77
A05	lofreq	219	219	0:0:20:38	1238.15	1294.83	1593.41	930.68	1003.9	24576.2	31.41	157.43	0.22
A05	muse	1655	957	0:1:32:53	5573.77	346.69	865.18	343.77	343.86	13914	156.02	189.33	5529.02
A05	mutect	315	315	0:1:16:37	4597.72	13651.8	93307.9	13637.8	13643.8	8108.86	7.62	1146.98	1619.95
A05	strelka	9290	430	0:0:11:9	669.005	653.56	1497.35	614.13	618.32	6981.93	65.77	29.77	18.36
A05	vardict	70570	27820	1:0:23:2	87782.4	455.04	37177.4	447.79	449.52	6946.55	31.56	51.63	0.35
A05	varscan	18345	16581	0:0:38:1	2281.3	590.49	4913.13	586.88	587.98	4901.34	4.6	104.2	629.83
A25	musta	3915	223	0:0:4:34	274.459	160.17	34841.4	145.69	151.25	466.31	147.44	86.39	118.25
A25	lofreq	192	192	0:0:19:40	1180.38	1294.73	1593.47	930.65	1003.85	5749.24	33.14	156.1	4.93
A25	muse	1674	945	0:1:33:12	5592.6	328.58	625.65	325.8	325.9	13386.9	150.55	176.63	5523.8
A25	mutect	249	249	0:1:19:45	4785.54	15349.6	92998	15335.4	15341.3	15592.3	7.08	1039.61	1761.3
A25	strelka	4069	276	0:0:11:8	668.647	657.87	1501.46	618.13	622.32	6973.69	63.57	38.32	18.62
A25	vardict	63276	27532	1:0:2:51	86571.9	443.98	37177.4	438.66	440.03	18643.3	0.25	50.74	76.63
A25	varscan	15039	13126	0:0:38:34	2314.3	565.33	4913.13	561.64	562.74	4903.79	3.12	104.34	631.02
A58	musta	5368	197	0:0:5:42	342.455	197.4	34910.5	183.09	188.69	433.94	148.94	87.62	148.66
A58	lofreq	186	186	0:0:17:27	1047.68	1292.25	1590.88	928.12	1001.34	7670.84	29.42	137.19	42.83
A58	muse	993	584	0:1:11:2	4262.65	316.07	622.79	313.19	313.28	7976.84	88.43	184.18	4213.58
A58	mutect	355	355	0:1:11:31	4291.84	13374.3	92984.3	13360.2	13366.1	5205.32	6.97	1092.3	1506
A58	strelka	4817	323	0:0:11:8	668.934	664.17	1507.75	624.73	628.92	4701.8	55.43	30.01	18.55
A58	vardict	64383	27751	1:0:2:12	86532.5	450.36	37177.4	443.16	444.89	4669.57	0.24	51.07	87.46
A58	varscan	13023	11379	0:0:34:13	2053.28	509.6	4783.13	506.08	507.18	3168.45	2.32	102.96	531
A61	musta	3311	201	0:0:4:11	251.571	165.04	34776.3	150.62	156.21	207.19	141.5	76.09	95.26
A61	lofreq	170	170	0:0:16:26	986.095	1293.5	1592.09	929.42	1002.64	9306.38	30.82	121.34	31.11
A61	muse	1103	631	0:1:17:26	4646.54	316.25	623.04	313.4	313.48	9450.62	103.27	181.59	4602.11
A61	mutect	253	253	0:1:14:13	4453.34	15736.4	93135.9	15723.3	15729.2	12107	6.91	1049.59	1635.86
A61	strelka	4232	296	0:0:10:38	638.815	663.25	1507.06	623.73	627.93	5306.28	55.71	31.81	18.62
A61	vardict	62143	27426	1:0:20:2	87602.8	512.71	37177.4	511.27	511.32	8428.56	17.43	51.16	1.76
A61	varscan	11695	10097	0:0:34:2	2042.74	529.5	4857.04	526.04	527.14	4500.5	2.78	103.95	561.82
A66	musta	5120	228	0:0:5:27	327.295	200.98	34908.5	186.61	192.2	7.04	150.63	80.33	131.09
A66	lofreq	197	197	0:0:22:35	1355.99	1295.41	1594.05	931.34	1004.55	17174.1	32.32	181.16	7.77
A66	muse	2267	1204	0:1:50:46	6646.11	342.46	628.34	339.64	339.74	18268.4	197.54	176.3	6547.17
A66	mutect	292	292	0:1:22:15	4935.2	13247.5	93053.1	13234.3	13240.2	10282	8.31	1093.95	1673.55
A66	strelka	4017	304	0:0:11:38	698.91	665.51	1509.72	625.94	630.14	8712.54	67.89	37.66	18.5
A66	vardict	65004	27949	0:23:59:27	86367.1	452.77	37177.4	444.88	447.44	9556.9	0.24	52.25	78.88
A66	varscan	15627	13694	0:0:41:23	2483.12	548.09	4783.13	544.37	545.47	2037.17	3.66	103.28	686.78
B04	musta	4156	186	0:0:4:10	250.449	143.27	34841.3	128.61	134.22	256.08	143.75	74.6	93.42
B04	lofreq	172	172	0:0:15:56	956.167	1291.63	1590.27	927.52	1000.74	6611.8	30.23	125.25	47.17
B04	muse	727	477	0:1:5:42	3942.59	315.31	622.58	312.55	312.64	6834.67	88.78	168.9	3882.54
B04	mutect	302	302	0:1:6:19	3979.22	13082.4	93113.2	13065.2	13071.1	7203.81	7.03	1108.71	1412.53
B04	strelka	4970	362	0:0:10:8	608.819	652.65	1496.92	612.94	617.13	4177.51	53.28	32.61	18.32
B04	vardict	63193	27492	0:23:52:18	85938.8	448.96	37177.4	441.77	443.46	15384	0.27	50.42	79.46
B04	varscan	11675	10215	0:0:32:29	1949.02	497.21	4663.33	493.68	494.78	1387.86	2.75	104.74	530.03
B05	musta	9988	256	0:0:6:10	370.525	182.61	34841.3	168.42	173.98	30.16	191.53	86.09	159.34
B05	lofreq	230	230	0:0:28:18	1698.62	1295.38	1593.91	931.2	1004.43	12325.8	31.86	202.19	115.01
B05	muse	2347	1343	0:2:0:6	7206.52	396.37	875.24	393.43	393.52	21176.8	220.55	183.4	7115.33
B05	mutect	287	287	0:1:31:56	5516.26	13603.1	92664.1	13590.1	13596	5142.11	8.07	1147.26	1820.29
B05	strelka	8426	401	0:0:12:9	729.021	670.34	1514.41	630.75	634.94	6.02	69.83	36.21	18.65
B05	vardict	82031	28397	1:0:19:59	87599.6	460.2	37177.4	452.31	454.87	9847.15	0.24	53.13	109.68
B05	varscan	21822	19740	0:0:46:22	2782.03	536.66	4718.13	532.95	534.05	2656.55	4.79	105.09	780
B06	musta	5103	226	0:0:5:17	317.346	200.81	34841.4	186.46	192.05	299.36	153.69	76.76	121.77
B06	lofreq	205	205	0:0:22:13	1333.25	1294.36	1592.93	930.18	1003.4	12769	29.58	170.8	75.82
B06	muse	1483	912	0:1:34:37	5677.26	369.8	869.35	366.87	366.96	13206.8	151.92	190.84	5644.09
B06	mutect	245	245	0:1:24:13	5053.12	14485.4	92792.8	14468.3	14474.2	8307.84	7.43	1109.43	1698.17
B06	strelka	4885	350	0:0:11:8	668.767	659.86	1505.07	620.6	624.79	7226.14	60.3	30.95	35.58
B06	vardict	66431	27684	1:0:45:43	89143.9	453.38	37179.9	446.16	447.9	12659.2	0.24	52.3	93
B06	varscan	16527	14556	0:0:40:13	2413.73	594.65	4913.13	590.94	592.04	5392.47	3.8	106.14	688.93
B09	musta	6102	247	0:0:6:37	397.462	142.27	34841.4	127.6	133.19	878.76	164.31	85.9	170.56
B09	lofreq	218	218	0:0:25:57	1557.14	1295.15	1593.72	931.03	1004.24	15705.8	33.41	203.89	1.15
B09	muse	2146	1256	0:1:52:3	6723.42	350.08	629.72	347.29	347.38	17756	188.98	178.51	6638.69
B09	mutect	277	277	0:1:36:11	5771.4	15525.4	93318.1	15509.9	15515.8	10333.9	7.88	988.03	2043.05
B09	strelka	5385	372	0:0:12:9	729	670.27	1514.48	630.81	635.01	8820.68	67.07	27.3	18.47
B09	vardict	69871	28128	1:1:16:41	91001.2	448.46	37177.4	443.14	444.03	20466	2.76	53.01	107.68
B09	varscan	17164	15126	0:0:43:45	2625.45	559.48	4783.13	555.93	557.03	3233.98	3.2	104.87	718.32
B33	musta	5161	197	0:0:4:41	281.57	175.2	34776.3	160.52	166.12	495.9	151.82	83.81	117.69
B33	lofreq	197	197	0:0:17:26	1046.48	1291.2	1589.77	927.05	1000.27	6510.92	29.46	125.87	47.87
B33	muse	867	551	0:1:5:23	3923.04	308.78	620	305.97	306.05	7021.48	72.12	157.28	3858.86
B33	mutect	232	232	0:1:15:48	4548.38	13896.9	92986.1	13882.7	13888.6	4798.11	7.17	1105.86	1594.49
B33	strelka	6344	412	0:0:10:8	608.807	665.51	1509.56	626.12	630.31	4308.37	51.31	43.5	42.92
B33	vardict	65866	27683	1:0:1:41	86501.2	449.52	37177.4	442.31	444	4340.99	0.36	50.32	95.3
B33	varscan	13495	11896	0:0:34:53	2093.18	539.5	4718.13	535.95	537.05	1540.23	2.45	105.91	568.1
B45	musta	4981	193	0:0:4:5	245.133	201.01	34841.4	186.63	192.23	11.75	150.21	82.26	100.75
B45	lofreq	187	187	0:0:18:6	1086.1	1291.9	1590.41	927.7	1000.93	7530.11	30.65	143.41	59.57
B45	muse	920	587	0:1:9:52	4192.99	316.14	622.63	313.4	313.49	8193.51	86.79	171.87	4154.04
B45	mutect	233	233	0:1:11:59	4319.11	15233.2	92992.6	15218.8	15224.7	9756.9	7.26	970.53	1613.68
B45	strelka	5408	351	0:0:10:38	638.808	653.76	1498.06	614.32	618.51	4762.68	56.3	31.03	17.82
B45	vardict	65279	27605	1:0:7:37	86857	450.64	37177.4	443.44	445.13	5075.58	0.27	51.33	98.28
B45	varscan	14201	12497	0:0:35:37	2137.49	572.34	4783.13	568.62	569.72	3193.03	3.16	105.27	599.55
C02	musta	11586	268	0:0:7:53	473.973	128.13	34845.5	117.29	121.89	23.51	236.18	93.33	219.72
C02	lofreq	234	234	0:0:42:51	2571.49	1295.56	1594.26	931.54	1004.73	24744.1	33.42	261.11	3.94
C02	muse	2048	1268	0:2:18:2	8282.47	381.45	635.56	378.69	378.78	27057.1	225.52	180.35	8164.16
C02	mutect	296	296	0:2:16:10	8170.55	14783	92917.1	14769.2	14775.1	14791.8	12.41	1070.91	2612.75
C02	strelka	9621	336	0:0:13:38	818.97	676.18	1519.9	636.74	640.94	12725.8	75.11	32.47	19.13
C02	vardict	102730	31703	1:3:7:46	97666.9	471.93	37177.4	465.72	467.46	23665.3	0.24	56.8	163.32
C02	varscan	21663	19484	0:0:56:13	3373.28	552.7	4718.13	549.05	550.15	7487.47	3.97	104.34	903.92
C03	musta	8387	251	0:0:7:32	452.822	191.46	34910.3	176.91	182.5	1428.36	187.75	83.99	189.54
C03	lofreq	213	213	0:0:28:55	1735.94	1294.01	1592.77	929.98	1003.17	14321.8	32.67	217.53	1.83
C03	muse	1216	851	0:1:38:48	5928.52	347	628.9	344.28	344.37	35151	136.07	176.77	5817.03
C03	mutect	276	276	0:1:41:19	6079.26	13251.7	93114.8	13238.5	13244.4	9443.74	9.55	1091.95	2043.59
C03	strelka	8846	316	0:0:11:38	698.917	659.13	1502.22	619.52	623.71	8161.79	80.5	28.11	18.7
C03	vardict	78695	28843	1:2:7:39	94059.3	766.47	37177.4	763.58	763.75	19155.1	0.48	54.42	127.46
C03	varscan	20188	18078	0:0:44:52	2692.56	499.04	4728.01	495.43	496.53	2726.23	3.61	105.25	750.77
C31	musta	2538	168	0:0:3:21	201.079	180.02	34776.4	165.83	171.38	123.38	135.75	66.79	67.03
C31	lofreq	147	147	0:0:14:40	880.046	1292.37	1591.3	928.35	1001.55	7461	32.45	115.63	2.87
C31	muse	719	461	0:1:9:16	4156.33	324.66	862.43	321.86	321.95	7446.2	97.95	188.58	4128.17
C31	mutect	209	209	0:1:5:26	3926.27	13686.8	93051.4	13661.6	13667.5	5008.85	6.62	1115.21	1428.4
C31	strelka	3902	283	0:0:10:8	608.871	651.37	1495.09	611.93	616.13	4417.96	51.97	31.79	18.38
C31	vardict	60410	27209	0:22:38:26	81506.2	449.88	37177.4	441.99	444.55	4386.69	0.24	50.03	65.53
C31	varscan	9399	8169	0:0:30:53	1853.07	585.99	4913.13	582.37	583.47	4469.59	2.33	108.19	507.08
C74	musta	4778	228	0:0:4:35	275.531	149.45	34778.4	134.75	140.36	192.62	152.38	90.69	124.59
C74	lofreq	198	198	0:0:20:11	1211.7	1294.99	1593.64	930.82	1004.05	13918.7	29.55	163.2	56.7
C74	muse	1683	1033	0:1:36:21	5781.53	362.47	867.74	359.74	359.83	14547.9	167.12	184.42	5722.8
C74	mutect	246	246	0:1:14:58	4498.43	13143.1	93050	13130.4	13136.3	8764.37	9.81	1128.82	1533.69
C74	strelka	5251	322	0:0:11:8	668.833	663.73	1507.67	624.18	628.37	7368.82	64.4	29.5	18.49
C74	vardict	64922	27580	1:0:10:6	87006.1	452.44	37177.4	445.19	446.93	7311.64	0.24	51.83	98.44
C74	varscan	15935	14043	0:0:39:20	2360.36	557.68	4783.13	553.98	555.08	1846.11	3.62	103.62	661.73
D16	musta	8492	252	0:0:7:34	454.037	181.71	34843.3	167.29	172.88	1437.8	176.8	83.48	188.58
D16	lofreq	223	223	0:0:24:54	1494.63	1295.83	1594.33	931.7	1004.92	22244	33.53	196.46	2.8
D16	muse	2921	1635	0:2:6:42	7602.37	392.27	874.34	389.33	389.43	24039.6	243.16	183.14	7529.72
D16	mutect	279	279	0:1:35:30	5730.24	15405.7	93125.4	15392.7	15398.6	24264.6	7.73	985.24	2088.67
D16	strelka	7910	390	0:0:12:8	728.89	658.57	1502.43	619.12	623.31	10311.9	72.39	27.64	18.83
D16	vardict	73720	28254	1:0:12:3	87123.2	459.11	37177.4	451.2	453.76	10284.8	0.24	52.77	90.74
D16	varscan	20129	18128	0:0:43:25	2605.58	508.59	4663.01	504.88	505.97	5568.22	3.79	106.23	723.73
D25	musta	8625	244	0:0:7:1	421.127	200.32	34841.4	186.23	191.78	1020.99	177.65	79.87	167.95
D25	lofreq	234	234	0:0:22:41	1361.48	1293.71	1592.22	929.63	1002.84	11694.7	31.99	180.47	6.88
D25	muse	1506	892	0:1:29:18	5358.22	327.37	625.03	324.56	324.65	12828.7	123.41	183.07	5312.15
D25	mutect	279	279	0:1:30:41	5441.3	13374.3	93177.6	13359.7	13365.6	6085.5	8.22	1063.18	1783.95
D25	strelka	8185	401	0:0:11:9	669.391	660.39	1503.45	620.89	625.08	6564.53	61.87	38.99	18.5
D25	vardict	75749	27882	1:1:15:13	90913.2	447.98	37177.4	442.24	443.18	16866.2	0.24	51.85	112.64
D25	varscan	19845	17867	0:0:40:36	2436.07	577.42	4783.13	573.7	574.8	2214.11	4.32	105.29	687.61
D29	musta	7841	234	0:0:6:3	363.661	200.86	34910.9	186.49	192.08	842	169.51	77.9	141.31
D29	lofreq	211	211	0:0:20:17	1217.19	1293.4	1591.98	929.28	1002.5	9947.11	31.52	162.38	66.94
D29	muse	1340	827	0:1:22:58	4978.29	326.73	624.94	323.88	323.97	11110	125.37	182.69	4922.18
D29	mutect	278	278	0:1:17:35	4655.55	15549.4	93124.3	15533	15539	12997.3	7.58	930.58	1715.49
D29	strelka	8355	409	0:0:11:10	670.132	664.42	1508.21	625.27	629.45	6057.75	61.65	28.23	18.29
D29	vardict	72335	27789	1:0:36:48	88608.5	449.29	37177.4	442.09	443.78	14939.9	0.24	51.47	98.38
D29	varscan	18494	16667	0:0:37:32	2252.45	581.69	4865.19	578.15	579.25	5200.34	3.99	106.73	629.07
D54	musta	9036	246	0:0:5:25	325.87	162.14	34841.4	148.66	154.14	13.12	183.98	80.51	130.73
D54	lofreq	230	230	0:0:24:30	1470.45	1293.82	1592.39	929.68	1002.89	12634.1	29.75	187.21	91.49
D54	muse	1594	963	0:1:31:57	5517.95	325.31	624.74	322.44	322.53	13355.4	129.28	167.99	5426.14
D54	mutect	278	278	0:1:27:4	5224.42	14335.6	92921.7	14322.4	14328.3	6915.57	8.96	1117.24	1741.28
D54	strelka	8433	413	0:0:11:38	698.942	667.67	1511.05	628.41	632.59	7010.32	62.08	37.26	18.59
D54	vardict	78992	28045	1:1:5:45	90345.7	453.55	37177.4	446.3	448.04	12932.8	0.27	52.58	115.65
D54	varscan	20352	18385	0:0:42:28	2548.15	503.75	4721.04	500.14	501.24	2357.73	4.41	103.21	714.43
D58	musta	7754	237	0:0:6:39	399.037	200.49	34845.5	186.37	191.92	1116.52	175.98	80.19	159.8
D58	lofreq	223	223	0:0:23:16	1396.45	1293.4	1591.84	929.29	1002.48	11361.7	30.5	180.23	92.37
D58	muse	1318	838	0:1:28:50	5330.55	368.77	869.05	365.83	365.93	14706.9	140.16	181.9	5213.83
D58	mutect	273	273	0:1:32:23	5543.63	13616.3	93065.7	13601.5	13607.5	6675.65	10.96	1106.04	1823.88
D58	strelka	8234	433	0:0:11:39	699.138	663.4	1506.54	623.83	628.02	6649.46	61.54	37.24	18.74
D58	vardict	74001	27976	1:1:1:45	90105.9	453.41	37177.4	446.27	447.96	18255.8	0.24	52.49	103.69
D58	varscan	18868	16906	0:0:41:10	2470.52	561.21	4848.13	557.66	558.76	5572.72	4.16	106.21	688.54
D62	musta	5448	244	0:0:5:26	326.31	125.53	34908.5	111.61	116.59	304.16	154.84	75.63	122.97
D62	lofreq	218	218	0:0:21:30	1290.24	1294.8	1593.41	930.67	1003.89	13884.8	30.6	171.85	65.22
D62	muse	1801	1076	0:1:39:3	5943.62	335.83	626.95	332.99	333.08	11559.4	159.3	184.96	5876.81
D62	mutect	295	295	0:1:24:59	5099.49	12608	93015	12595.7	12601.6	8829.81	7.34	1157.2	1756.86
D62	strelka	5186	353	0:0:11:8	668.971	665.54	1509.42	625.92	630.12	1611.14	65.77	30.43	18.5
D62	vardict	66612	27897	1:1:0:39	90039.9	450.28	37177.4	443.14	444.86	16207.3	0.24	52.49	97.42
D62	varscan	16563	14657	0:0:40:49	2449.71	542.18	4718.13	538.79	539.89	1975.48	3.81	103.57	691.75
D63	musta	2789	197	0:0:3:15	195.552	120.6	34776.3	109.77	114.36	6.79	137.62	73.3	71.09
D63	lofreq	172	172	0:0:15:37	937.563	1292.02	1590.63	927.89	1001.1	7131.52	30.91	127.72	5.27
D63	muse	833	585	0:1:10:10	4210.27	317.21	622.9	314.3	314.39	7212.62	89.51	169.04	4155.43
D63	mutect	232	232	0:1:14:45	4485.27	13548.9	92856.3	13531.8	13537.7	3813.41	8.77	1100.19	1587.8
D63	strelka	4043	309	0:0:10:8	608.877	651.66	1496.74	612.3	616.49	4442.92	54.97	33.66	18.89
D63	vardict	60855	27262	0:23:52:16	85936.6	450.41	37177.4	443.16	444.89	9148.12	0.24	50.71	79.16
D63	varscan	10698	9317	0:0:32:4	1924.89	561.38	4864.97	558.11	559.21	4341.5	2.5	101.15	499.22
Z01	musta	12712	251	0:0:7:46	466.57	193.63	34908.5	179.04	184.64	957.99	209.98	84.67	197.16
Z01	lofreq	259	259	0:0:24:41	1481.3	1294.13	1592.78	930.05	1003.27	10234	33.18	189.26	9.76
Z01	muse	1056	700	0:1:31:47	5507.64	329.65	625.65	326.94	327.03	14434.4	121.84	178.17	5438.23
Z01	mutect	387	387	0:1:34:26	5666.86	15749.9	93302.4	15732.6	15738.6	9763	8.36	1132.12	2136.76
Z01	strelka	15195	586	0:0:11:8	668.895	665.23	1508.31	625.64	629.83	7449.42	78.63	29.58	18.23
Z01	vardict	87498	28709	1:0:17:3	87423.2	464.43	37177.5	457.36	459.92	7403.69	0.24	53.15	112.54
Z01	varscan	23417	21547	0:0:42:35	2555.85	516.3	4718.13	513.06	514.16	2265.86	5.14	105.37	720.04
Variant Caller	Average Count Pass	Average Runtime (seconds)				MAX RSS	float (MB)	Maximum "Resident Set Size”, this is the non-swapped physical memory a process has used.
musta	226.87	335.431				MAX VMS	float (MB)	Maximum “Virtual Memory Size”, this is the total amount of virtual memory used by the process
lofreq	205.87	1327.59				MAX USS	float (MB)	“Unique Set Size”, this is the memory which is unique to a process and which would be freed if the process was terminated right now.
muse	894.61	5521.1				MAS PSS	float (MB)	“Proportional Set Size”, is the amount of memory shared with other processes, accounted in a way that the amount is divided evenly between the processes that share it
mutect	276.87	5077.06				IO IN	float (MB)	the number of MB read (cumulative).
strelka	366.43	675.494				IO OUT	float (MB)	the number of MB written (cumulative).
vardict	28026.8	88375.4				MEAN LOAD	float (-)	CPU usage over time, divided by the total running time
varscan	14876.3	2378.18				CPU TIME	float(-)	CPU time summed for user and system

## Sheet: S2 - Common somatic variants be
		patient_D25	patient_A58	patient_B33	patient_D58	patient_B04	patient_D62	patient_C31	patient_D29	patient_C03	patient_B45	patient_A61	patient_B06	patient_A66	patient_B05	patient_D54	patient_C02	patient_D63	patient_C74	patient_B09	patient_D16	patient_A25	patient_Z01	patient_A05	AVG
mutect	lofreq	203	162	164	198	160	209	139	198	206	165	158	193	187	215	206	223	165	190	208	211	179	204	205	189.043
mutect	varscan	201	145	148	200	140	204	128	197	210	155	157	186	195	219	209	235	148	192	210	219	177	215	201	186.565
mutect	vardict	261	213	217	253	229	263	203	261	263	220	221	236	240	275	265	284	222	243	261	270	236	272	270	246.87
mutect	muse	207	155	155	202	152	225	143	198	222	160	159	194	207	227	215	253	175	204	225	231	193	222	217	197.435
mutect	strelka	245	197	204	243	201	248	192	242	250	204	212	220	225	256	249	263	210	229	248	256	223	257	255	231.696
mutect	musta	233	183	189	226	177	238	163	227	244	187	192	217	221	246	237	261	191	221	239	244	211	247	240	218.87
lofreq	mutect	203	162	164	198	160	209	139	198	206	165	158	193	187	215	206	223	165	190	208	211	179	204	205	189.043
lofreq	varscan	184	133	131	182	125	180	108	177	181	143	128	170	166	198	193	201	129	166	185	190	154	179	170	164.043
lofreq	vardict	216	183	180	210	167	216	146	208	210	178	165	203	195	225	220	229	170	196	215	220	189	208	208	198.13
lofreq	muse	190	151	141	186	142	209	130	180	198	144	146	181	184	210	194	223	159	183	209	210	177	194	195	179.826
lofreq	strelka	219	170	173	209	163	214	142	205	211	175	164	199	192	227	218	229	169	193	217	218	188	231	211	197.261
lofreq	musta	211	175	171	206	166	215	144	204	211	170	166	201	194	224	214	228	171	196	216	218	190	208	209	196
varscan	mutect	201	145	148	200	140	204	128	197	210	155	157	186	195	219	209	235	148	192	210	219	177	215	201	186.565
varscan	lofreq	184	133	131	182	125	180	108	177	181	143	128	170	166	198	193	201	129	166	185	190	154	179	170	164.043
varscan	vardict	12440	9628	9380	12412	8690	12422	7617	11792	13674	10193	9418	12414	12318	13582	12635	14872	8712	12027	12772	13327	11864	13312	11776	11620.7
varscan	muse	189	131	136	184	124	196	117	178	192	138	135	171	184	206	196	228	142	181	202	209	166	195	183	173.174
varscan	strelka	213	148	152	212	141	209	131	205	223	165	162	195	202	236	223	254	153	196	218	232	181	235	208	195.391
varscan	musta	208	147	150	205	139	204	129	200	212	159	158	190	195	224	217	236	150	192	213	221	179	216	201	188.913
vardict	mutect	261	213	217	253	229	263	203	261	263	220	221	236	240	275	265	284	222	243	261	270	236	272	270	246.87
vardict	lofreq	216	183	180	210	167	216	146	208	210	178	165	203	195	225	220	229	170	196	215	220	189	208	208	198.13
vardict	varscan	12440	9628	9380	12412	8690	12422	7617	11792	13674	10193	9418	12414	12318	13582	12635	14872	8712	12027	12772	13327	11864	13312	11776	11620.7
vardict	muse	216	168	162	211	163	235	148	205	227	165	169	203	215	233	220	260	181	209	234	244	203	229	221	205.261
vardict	strelka	335	274	321	330	294	308	252	340	290	274	254	293	279	334	333	308	268	286	318	329	253	354	343	303.043
vardict	musta	242	197	195	235	186	243	167	232	248	193	199	226	226	253	244	267	195	225	246	251	221	250	242	225.348
muse	mutect	207	155	155	202	152	225	143	198	222	160	159	194	207	227	215	253	175	204	225	231	193	222	217	197.435
muse	lofreq	190	151	141	186	142	209	130	180	198	144	146	181	184	210	194	223	159	183	209	210	177	194	195	179.826
muse	varscan	189	131	136	184	124	196	117	178	192	138	135	171	184	206	196	228	142	181	202	209	166	195	183	173.174
muse	vardict	216	168	162	211	163	235	148	205	227	165	169	203	215	233	220	260	181	209	234	244	203	229	221	205.261
muse	strelka	217	164	160	207	156	232	147	202	229	162	166	200	213	236	221	258	177	209	235	239	198	225	221	203.217
muse	musta	216	167	162	209	158	231	147	203	228	163	168	202	213	234	220	259	180	210	233	237	203	225	220	203.826
strelka	mutect	245	197	204	243	201	248	192	242	250	204	212	220	225	256	249	263	210	229	248	256	223	257	255	231.696
strelka	lofreq	219	170	173	209	163	214	142	205	211	175	164	199	192	227	218	229	169	193	217	218	188	231	211	197.261
strelka	varscan	213	148	152	212	141	209	131	205	223	165	162	195	202	236	223	254	153	196	218	232	181	235	208	195.391
strelka	vardict	335	274	321	330	294	308	252	340	290	274	254	293	279	334	333	308	268	286	318	329	253	354	343	303.043
strelka	muse	217	164	160	207	156	232	147	202	229	162	166	200	213	236	221	258	177	209	235	239	198	225	221	203.217
strelka	musta	243	191	193	233	182	242	166	232	250	190	198	222	225	255	245	264	193	225	247	251	217	248	242	224.087
musta	mutect	233	183	189	226	177	238	163	227	244	187	192	217	221	246	237	261	191	221	239	244	211	247	240	218.87
musta	lofreq	211	175	171	206	166	215	144	204	211	170	166	201	194	224	214	228	171	196	216	218	190	208	209	196
musta	varscan	208	147	150	205	139	204	129	200	212	159	158	190	195	224	217	236	150	192	213	221	179	216	201	188.913
musta	vardict	242	197	195	235	186	243	167	232	248	193	199	226	226	253	244	267	195	225	246	251	221	250	242	225.348
musta	muse	216	167	162	209	158	231	147	203	228	163	168	202	213	234	220	259	180	210	233	237	203	225	220	203.826
musta	strelka	243	191	193	233	182	242	166	232	250	190	198	222	225	255	245	264	193	225	247	251	217	248	242	224.087
	musta	lofreq	muse	mutect	strelka	vardict	varscan
musta		196	203.826	218.87	224.087	225.348	188.913
lofreq	196		179.826	189.043	197.261	198.13	164.043
muse	203.826	179.826		197.435	203.217	205.261	173.174
mutect	218.87	189.043	197.435		231.696	246.87	186.565
strelka	224.087	197.261	203.217	231.696		303.043	195.391
vardict	225.348	198.13	205.261	246.87	303.043		11620.7
varscan	188.913	164.043	173.174	186.565	195.391	11620.7

## Sheet: S3 - Comparison Musta against L
sample	Ling	musta	strict	fast	soft	exclude-lofreq	exclude-mutect	exclude-strelka	exclude-muse	exclude-varscan	exclude-vardict	lofreq	mutect	strelka	muse	varscan	vardict
A05	231	244	265	253	359	268	252	248	266	259	246	219	315	430	957	16581	27820
A25	229	223	234	221	251	240	228	225	238	237	224	192	249	276	945	13126	27532
A58	225	197	211	203	235	215	206	203	221	215	197	186	355	323	584	11379	27751
A61	224	201	220	204	233	222	205	204	219	216	203	170	253	296	631	10097	27426
A66	230	228	236	233	285	242	239	229	240	235	228	197	292	304	1204	13694	27949
B04	231	186	212	186	210	220	189	191	217	217	187	172	302	362	477	10215	27492
B05	235	256	270	271	419	276	270	258	277	271	256	230	287	401	1343	19740	28397
B06	234	226	232	231	292	238	233	227	239	235	226	205	245	350	912	14556	27684
B09	233	247	257	251	329	259	252	247	257	256	247	218	277	372	1256	15126	28128
B33	221	197	217	206	238	215	205	202	219	213	197	197	232	412	551	11896	27683
B45	221	193	220	208	239	216	203	199	220	214	193	187	233	351	587	12497	27605
C02	234	268	277	287	633	292	289	271	293	278	269	234	296	336	1268	19484	31703
C03	226	251	257	260	504	266	262	252	265	258	251	213	276	316	851	18078	28843
C31	218	168	195	171	184	198	173	169	197	195	169	147	209	283	461	8169	27209
C74	223	228	238	224	258	241	230	229	240	239	228	198	246	322	1033	14043	27580
D16	235	252	263	263	401	274	264	258	269	267	252	223	279	390	1635	18128	28254
D25	231	244	263	261	356	258	255	251	262	253	245	234	279	401	892	17867	27882
D29	234	234	249	242	306	259	245	241	261	254	234	211	278	409	827	16667	27789
D54	234	246	263	261	360	265	259	251	269	261	246	230	278	413	963	18385	28045
D58	235	237	258	250	323	255	246	241	260	257	238	223	273	433	838	16906	27976
D62	236	244	255	248	318	259	252	245	258	257	244	218	295	353	1076	14657	27897
D63	230	197	218	201	218	223	203	199	222	219	197	172	232	309	585	9317	27262
Z01	226	251	288	288	535	275	268	251	275	264	251	259	387	586	700	21547	28709
Variant Caller	RMSE
musta	23
--exclude-strelka	23
--exclude-varscan	23
--exclude-vardict	23
--strict	25
--exclude-lofreq	27
--exclude-mutect	27
--exclude-muse	27
--fast	29
lofreq	33
mutect	61
--soft	145
strelka	152
muse	728
varscan	15077
vardict	27811

## Sheet: S4 - Summary for each sample an
SAMPLE	VARIANT ANNOTATOR	TOTAL VARIANT COUNT	PASS VARIANT COUNT	RUNTIME (DAYS:HOURS:MINUTES:SECONDS)	RUNTIME (seconds)	MAX RSS (MB)	MAX VMS (MB)	MAX USS (MB)	MAX PSS (MB)	IO IN	IO OUT	MEAN LOAD	CPU TIME
A05	funcotator	7782	244	0:8:13:1	29581.8	16714.6	31743.4	16708	16710.1	0.14	54.38	28.13	4162.57
A05	vep	7782	244	0:0:14:33	873.254	21847.5	22113.8	21539.5	21598.6	109.05	58.61	100.72	499.81
A25	funcotator	3915	223	0:6:55:1	24901.8	11022	31548.4	11015.1	11017.1	0	35.77	31.83	3963.8
A25	vep	3915	223	0:0:10:5	605.562	18217.3	18448.8	17973.5	18031.2	31.34	23.92	79.55	255.76
A58	funcotator	5368	197	0:7:11:50	25910.9	10983.7	31484.4	10977.6	10979.5	3727.02	66.35	29.71	3850.43
A58	vep	5368	197	0:0:12:3	723.25	16612.9	16847.9	16347.8	16406.1	37.69	34.22	91.7	376.58
A61	funcotator	3311	201	0:6:31:43	23503.8	10998.8	31808.4	10992.2	10994.3	0	40.37	21.28	2502.87
A61	vep	3311	201	0:0:9:5	545.756	12075.3	12309.5	11801.2	11859.1	16.77	19.38	70.08	199.91
A66	funcotator	5120	228	0:7:20:16	26416.4	11622.2	31743.4	11615.4	11617.5	0	40.3	27.43	3622.89
A66	vep	5120	228	0:0:10:53	653.806	17562.6	17793.2	17340.8	17388.5	412.57	34.37	93.4	397.52
B04	funcotator	4156	186	0:7:12:13	25933.6	12142.2	31288.4	12136.3	12138.2	3665.76	76.23	25.23	3278.36
B04	vep	4156	186	0:0:10:42	642.343	18868.8	19101.7	18648.3	18696.1	27.61	24.27	84.2	300.11
B05	funcotator	9988	256	0:8:53:20	32000.5	14173.2	31743.4	14166.6	14168.6	0	76.7	31.62	5062.41
B05	vep	9988	256	0:0:15:46	946.676	23624.9	23892.7	23324.1	23380.5	527.68	73.25	99.36	693.33
B06	funcotator	5103	226	0:7:48:11	28091.2	11580.8	31743.4	11574	11576	0.04	41.7	31.89	4480.91
B06	vep	5103	226	0:0:13:20	800.416	18703.3	18940.1	18439.5	18497.7	47.41	33.32	85.23	349.22
B09	funcotator	6102	247	0:7:35:27	27327.3	15675.7	31419.4	15670.1	15671.9	5547.84	73.14	34.45	4706.39
B09	vep	6102	247	0:0:12:2	722.131	13977.8	14101.7	13888.3	13930.9	61.36	42.19	82.22	409.9
B33	funcotator	5161	197	0:7:32:15	27135.4	15960.8	31613.4	15954.7	15956.7	4325.43	68.01	22.84	3098.98
B33	vep	5161	197	0:0:12:12	732.175	21069	21303.1	20822.4	20880.4	43.28	36.22	95.01	408.51
B45	funcotator	4981	193	0:7:36:26	27386.5	14524.2	31483.4	14517.5	14519.5	32.76	40.38	25.69	3518.3
B45	vep	4981	193	0:0:12:31	751.229	19465.5	19698.5	19202.5	19260.6	51.48	33.97	89.49	379.27
C02	funcotator	11586	268	0:8:49:1	31741.3	13844.2	31743.4	13837.2	13839.3	0.07	92.45	38.47	6107.52
C02	vep	11586	268	0:0:17:40	1060.18	25076.7	25347.6	24805.5	24855.8	1741.08	92.31	108.21	795.06
C03	funcotator	8387	251	0:8:18:36	29916.1	13618	31743.4	13611.2	13613.3	1.25	57.51	38.5	5759.99
C03	vep	8387	251	0:0:14:50	890.334	20085.7	20355.8	19762.8	19821.8	114.79	63.25	99.56	586.61
C31	funcotator	2538	168	0:6:14:14	22454.3	9592.79	31743.4	9585.91	9588	0	26.22	22.06	2472.22
C31	vep	2538	168	0:0:8:14	494.083	11464	11660.5	11269.2	11326.8	60.38	14.82	72.94	225.52
C74	funcotator	4778	228	0:7:25:26	26726.7	9722.12	31743.4	9717.94	9719.27	4101.21	64.14	32.2	4303.8
C74	vep	4778	228	0:0:11:18	678.546	18584.5	18815.8	18369.5	18413.7	40.34	32.14	95.37	346.76
D16	funcotator	8492	252	0:8:15:9	29709.2	13191.3	31743.4	13184.4	13186.5	0	58.48	29.32	4357.01
D16	vep	8492	252	0:0:15:11	911.642	20891.7	21157.5	20583.7	20640.7	165.82	60.26	96.18	582.58
D25	funcotator	8625	244	0:8:17:44	29864.2	14986.7	31743.4	14980.1	14982.1	0.04	81.96	28.75	4295.11
D25	vep	8625	244	0:0:15:26	926.608	22717.7	22984.2	22409.7	22469	194.27	62.96	99.22	674.06
D29	funcotator	7841	234	0:8:14:7	29647.2	13182.7	31678.4	13176.1	13178.2	2036.91	55.84	38.61	5725.31
D29	vep	7841	234	0:0:14:36	876.828	22771.2	23038.4	22462.1	22521.2	114.03	53.25	96.4	510.49
D54	funcotator	9036	246	0:8:30:31	30631.2	18522.6	31548.4	18516.2	18518.3	3350.6	61.1	28.14	4309.9
D54	vep	9036	246	0:0:16:18	978.294	22099.2	22366.1	21789.9	21849.1	4853.41	67.19	93.78	605.12
D58	funcotator	7754	237	0:8:9:24	29365	14999.3	31743.4	14992.4	14994.5	0	55.18	39.99	5875.12
D58	vep	7754	237	0:0:15:1	901.385	19849.6	20115.8	19526.1	19585	109.32	55.99	93.01	496.32
D62	funcotator	5448	244	0:7:32:16	27136.9	11714	31743.4	11707.1	11709.1	0	54.47	35.21	4777.25
D62	vep	5448	244	0:0:12:4	724.072	13566.4	13804.5	13271.4	13330.4	227.99	24.79	75.47	492.31
D63	funcotator	2789	197	0:6:32:2	23522.9	8701.22	31743.4	8694.56	8696.64	259.68	28.4	29.93	3521.04
D63	vep	2789	197	0:0:8:12	492.133	9736.81	9905.79	9559.84	9617.84	11.69	18.72	68.99	198.18
Z01	funcotator	12712	251	0:9:15:51	33351.9	14684	31548.4	14678.1	14679.9	4395.02	85.34	39.85	6644.34
Z01	vep	12712	251	0:0:16:31	991.27	25655.7	25933.8	25393.6	25440.4	488.67	99.92	108.7	791.43
Variant Annotator	Average Runtime (seconds)					MAX RSS	float (MB)	Maximum "Resident Set Size”, this is the non-swapped physical memory a process has used.
funcotator	27924.2					MAX VMS	float (MB)	Maximum “Virtual Memory Size”, this is the total amount of virtual memory used by the process
vep	779.216					MAX USS	float (MB)	“Unique Set Size”, this is the memory which is unique to a process and which would be freed if the process was terminated right now.
						MAS PSS	float (MB)	“Proportional Set Size”, is the amount of memory shared with other processes, accounted in a way that the amount is divided evenly between the processes that share it
						IO IN	float (MB)	the number of MB read (cumulative).
						IO OUT	float (MB)	the number of MB written (cumulative).
						MEAN LOAD	float (-)	CPU usage over time, divided by the total running time
						CPU TIME	float(-)	CPU time summed for user and system

## Sheet: S5 - Summary for interpretation
STEP	RUNTIME (DAYS:HOURS:MINUTES:SECONDS)	RUNTIME (seconds)	MAX RSS (MB)	MAX VMS (MB)	MAX USS (MB)	MAX PSS (MB)	IO IN	IO OUT	MEAN LOAD	CPU TIME
Variant Visualization	00:00:02:49	169.262	3163.01	4151.36	3161.76	3162.26	0.45	14.21	115.55	196.17
Driver Gene Identification	00:00:00:37	37.3703	885.26	1504.58	884.24	884.67	0.23	0	39.85	15.48
Pathway Analysis	00:00:00:51	51.4124	2830.01	3675.36	2828.82	2829.32	0	0.95	90.41	47.07
Tumor Heterogeneity	00:00:00:34	34.3079	898.95	1518.21	896.67	897.1	0	0	43.32	15.46
Mutational Signature Analysis.	00:00:01:34	94.7676	11560.4	14892.1	4279.37	5735.05	0	0.05	44.3	56.99
		387.12	19337.6	25741.6	12050.9	13508.4	0.68	15.21	333.43	331.17
			MAX RSS	float (MB)	Maximum "Resident Set Size”, this is the non-swapped physical memory a process has used.
			MAX VMS	float (MB)	Maximum “Virtual Memory Size”, this is the total amount of virtual memory used by the process
			MAX USS	float (MB)	“Unique Set Size”, this is the memory which is unique to a process and which would be freed if the process was terminated right now.
			MAS PSS	float (MB)	“Proportional Set Size”, is the amount of memory shared with other processes, accounted in a way that the amount is divided evenly between the processes that share it
			IO IN	float (MB)	the number of MB read (cumulative).
			IO OUT	float (MB)	the number of MB written (cumulative).
			MEAN LOAD	float (-)	CPU usage over time, divided by the total running time
			CPU TIME	float(-)	CPU time summed for user and system
